# Supplementary material for: Untangling the effects of multiple exposures with a common reference group in an epidemiologic study: A practical revisit
Source: PLoS One. 2023 Dec 15;18(12):e0295915. doi: 10.1371/journal.pone.0295915 (PMC10723729; doi:10.1371/journal.pone.0295915)
Supplement: S1 File — (XLSX) [file pone.0295915.s001.xlsx]

## Sheet: EbolaInZaire
Exposed2Hospital	Exposed2CommunityCases	ExposureCombo	Case1Control0	Num_Of_Obs	ExpCombo coding (not a variable)
1	1	H1C1	1	43	H1C1=Exp to both hospital and community cases
1	1	H1C1	0	4	H1C0=Exp to hospital but not community cases
1	0	H1C0	1	85	H0C1=Exp to Community but not hospital cases
1	0	H1C0	0	22	H0C0=Exp to eeither community nor hospital cases
0	1	H0C1	1	149
0	1	H0C1	0	26
0	0	H0C0	1	41
0	0	H0C0	0	266

## Sheet: CholeraInUganda
ID	Case1Cntl0	DrankSpringH2O2_Y1N0	DrankTankH2O2_Y1N0	DrankStreamH2O2Y1N0	OtherY1N0	H2O2ExposureCombo	H2O2ExposureCombo_Labeled
1	1	0	0	0	1	0	0NoSpring_Tank_Stream
2	1	0	1	0	0	2	2TankOnly
3	1	0	1	0	0	2	2TankOnly
4	1	0	1	0	0	2	2TankOnly
5	1	0	1	0	0	2	2TankOnly
6	1	0	1	0	0	2	2TankOnly
7	1	0	1	0	0	2	2TankOnly
8	1	0	1	0	0	2	2TankOnly
9	1	0	1	0	0	2	2TankOnly
10	1	0	1	0	0	2	2TankOnly
11	1	0	1	0	0	2	2TankOnly
12	1	0	1	0	0	2	2TankOnly
13	1	0	1	0	0	2	2TankOnly
14	1	0	1	0	0	2	2TankOnly
15	1	0	1	0	0	2	2TankOnly
16	1	0	1	0	0	2	2TankOnly
17	1	0	1	0	0	2	2TankOnly
18	1	0	1	0	0	2	2TankOnly
19	1	0	1	0	0	2	2TankOnly
20	1	0	1	0	0	2	2TankOnly
21	1	0	1	0	0	2	2TankOnly
22	1	0	1	0	0	2	2TankOnly
23	1	0	1	0	0	2	2TankOnly
24	1	0	1	0	0	2	2TankOnly
25	1	0	1	0	0	2	2TankOnly
26	1	0	0	1	0	3	3StreamOnly
27	1	0	0	1	0	3	3StreamOnly
28	1	0	0	1	0	3	3StreamOnly
29	1	0	0	1	0	3	3StreamOnly
30	1	0	0	1	0	3	3StreamOnly
31	1	0	0	1	0	3	3StreamOnly
32	1	0	0	1	0	3	3StreamOnly
33	1	0	0	1	0	3	3StreamOnly
34	1	0	1	1	0	6	5Tank&StreamOnly
35	1	0	1	1	0	6	5Tank&StreamOnly
36	1	0	1	1	0	6	5Tank&StreamOnly
37	1	0	1	1	0	6	5Tank&StreamOnly
38	1	0	1	1	0	6	5Tank&StreamOnly
39	1	0	1	1	0	6	5Tank&StreamOnly
40	1	0	1	1	0	6	5Tank&StreamOnly
41	1	0	1	1	0	6	5Tank&StreamOnly
42	1	0	1	1	0	6	5Tank&StreamOnly
43	1	0	1	1	0	6	5Tank&StreamOnly
44	1	0	1	1	0	6	5Tank&StreamOnly
45	1	0	1	1	0	6	5Tank&StreamOnly
46	1	0	1	1	0	6	5Tank&StreamOnly
47	1	0	1	1	0	6	5Tank&StreamOnly
48	1	0	1	1	0	6	5Tank&StreamOnly
49	1	0	1	1	0	6	5Tank&StreamOnly
50	1	0	1	1	0	6	5Tank&StreamOnly
51	1	0	1	1	0	6	5Tank&StreamOnly
52	1	0	1	1	0	6	5Tank&StreamOnly
53	1	0	1	1	0	6	5Tank&StreamOnly
54	1	0	1	1	0	6	5Tank&StreamOnly
55	1	0	1	1	0	6	5Tank&StreamOnly
56	1	0	1	1	0	6	5Tank&StreamOnly
57	1	0	1	1	0	6	5Tank&StreamOnly
58	1	0	1	1	0	6	5Tank&StreamOnly
59	1	0	1	1	0	6	5Tank&StreamOnly
60	1	0	1	1	0	6	5Tank&StreamOnly
61	1	0	1	1	0	6	5Tank&StreamOnly
62	1	0	1	1	0	6	5Tank&StreamOnly
63	1	0	1	1	0	6	5Tank&StreamOnly
64	1	0	1	1	0	6	5Tank&StreamOnly
65	1	0	1	1	0	6	5Tank&StreamOnly
66	1	0	1	1	0	6	5Tank&StreamOnly
67	1	0	1	1	0	6	5Tank&StreamOnly
68	1	0	1	1	0	6	5Tank&StreamOnly
69	1	0	1	1	0	6	5Tank&StreamOnly
70	1	0	1	1	0	6	5Tank&StreamOnly
71	1	0	1	1	0	6	5Tank&StreamOnly
72	1	0	1	1	0	6	5Tank&StreamOnly
73	0	0	0	0	1	0	0NoSpring_Tank_Stream
74	0	0	0	0	1	0	0NoSpring_Tank_Stream
75	0	0	0	0	1	0	0NoSpring_Tank_Stream
76	0	0	0	0	1	0	0NoSpring_Tank_Stream
77	0	0	0	0	1	0	0NoSpring_Tank_Stream
78	0	0	0	0	1	0	0NoSpring_Tank_Stream
79	0	0	0	0	1	0	0NoSpring_Tank_Stream
80	0	0	0	0	1	0	0NoSpring_Tank_Stream
81	0	0	0	0	1	0	0NoSpring_Tank_Stream
82	0	0	0	0	1	0	0NoSpring_Tank_Stream
83	0	0	0	0	1	0	0NoSpring_Tank_Stream
84	0	0	0	0	1	0	0NoSpring_Tank_Stream
85	0	0	0	0	1	0	0NoSpring_Tank_Stream
86	0	0	0	0	1	0	0NoSpring_Tank_Stream
87	0	0	0	0	1	0	0NoSpring_Tank_Stream
88	0	0	0	0	1	0	0NoSpring_Tank_Stream
89	0	0	1	0	0	2	2TankOnly
90	0	0	1	0	0	2	2TankOnly
91	0	0	1	0	0	2	2TankOnly
92	0	0	1	0	0	2	2TankOnly
93	0	0	1	0	0	2	2TankOnly
94	0	0	1	0	0	2	2TankOnly
95	0	0	1	0	0	2	2TankOnly
96	0	0	1	0	0	2	2TankOnly
97	0	0	1	0	0	2	2TankOnly
98	0	0	1	0	0	2	2TankOnly
99	0	0	1	0	0	2	2TankOnly
100	0	0	1	0	0	2	2TankOnly
101	0	0	1	0	0	2	2TankOnly
102	0	0	1	0	0	2	2TankOnly
103	0	0	1	0	0	2	2TankOnly
104	0	0	1	0	0	2	2TankOnly
105	0	0	1	0	0	2	2TankOnly
106	0	0	1	0	0	2	2TankOnly
107	0	0	1	0	0	2	2TankOnly
108	0	0	1	0	0	2	2TankOnly
109	0	0	1	0	0	2	2TankOnly
110	0	0	1	0	0	2	2TankOnly
111	0	0	1	0	0	2	2TankOnly
112	0	0	1	0	0	2	2TankOnly
113	0	0	1	0	0	2	2TankOnly
114	0	0	1	0	0	2	2TankOnly
115	0	0	1	0	0	2	2TankOnly
116	0	0	1	0	0	2	2TankOnly
117	0	0	1	0	0	2	2TankOnly
118	0	0	1	0	0	2	2TankOnly
119	0	0	1	0	0	2	2TankOnly
120	0	0	1	0	0	2	2TankOnly
121	0	0	1	0	0	2	2TankOnly
122	0	1	0	0	0	1	1SpringOnly
123	1	1	1	1	0	7	7Spring+Tank+Stream
124	0	1	1	0	0	4	4Spring&TankOnly
125	0	1	1	0	0	4	4Spring&TankOnly
126	0	1	1	0	0	4	4Spring&TankOnly
127	0	1	1	0	0	4	4Spring&TankOnly
128	0	1	1	0	0	4	4Spring&TankOnly
129	0	1	1	0	0	4	4Spring&TankOnly
130	0	1	1	0	0	4	4Spring&TankOnly
131	0	1	1	0	0	4	4Spring&TankOnly
132	0	1	1	0	0	4	4Spring&TankOnly
133	0	1	1	0	0	4	4Spring&TankOnly
134	0	1	1	0	0	4	4Spring&TankOnly
135	0	0	0	1	0	3	3StreamOnly
136	0	0	0	1	0	3	3StreamOnly
137	0	0	0	1	0	3	3StreamOnly
138	0	0	0	1	0	3	3StreamOnly
139	0	0	0	1	0	3	3StreamOnly
140	0	0	0	1	0	3	3StreamOnly
141	0	0	0	1	0	3	3StreamOnly
142	0	0	0	1	0	3	3StreamOnly
143	0	0	0	1	0	3	3StreamOnly
144	0	0	1	1	0	6	5Tank&StreamOnly
145	0	0	1	1	0	6	5Tank&StreamOnly
146	0	0	1	1	0	6	5Tank&StreamOnly
147	0	0	1	1	0	6	5Tank&StreamOnly
148	0	0	1	1	0	6	5Tank&StreamOnly
149	0	0	1	1	0	6	5Tank&StreamOnly
150	0	0	1	1	0	6	5Tank&StreamOnly
151	0	0	1	1	0	6	5Tank&StreamOnly
152	0	0	1	1	0	6	5Tank&StreamOnly
153	0	0	1	1	0	6	5Tank&StreamOnly
154	0	0	1	1	0	6	5Tank&StreamOnly
155	0	0	1	1	0	6	5Tank&StreamOnly
156	0	0	1	1	0	6	5Tank&StreamOnly
157	0	0	1	1	0	6	5Tank&StreamOnly
158	0	0	1	1	0	6	5Tank&StreamOnly
159	0	0	1	1	0	6	5Tank&StreamOnly
160	0	0	1	1	0	6	5Tank&StreamOnly
161	0	0	1	1	0	6	5Tank&StreamOnly
162	0	0	1	1	0	6	5Tank&StreamOnly
163	0	0	1	1	0	6	5Tank&StreamOnly
164	0	0	1	1	0	6	5Tank&StreamOnly
165	0	0	1	1	0	6	5Tank&StreamOnly
166	0	0	1	1	0	6	5Tank&StreamOnly
167	0	0	1	1	0	6	5Tank&StreamOnly
168	0	0	1	1	0	6	5Tank&StreamOnly
169	0	0	1	1	0	6	5Tank&StreamOnly
170	0	0	1	1	0	6	5Tank&StreamOnly
171	0	0	1	1	0	6	5Tank&StreamOnly
172	0	0	1	1	0	6	5Tank&StreamOnly
173	0	0	1	1	0	6	5Tank&StreamOnly
174	0	0	1	1	0	6	5Tank&StreamOnly
175	0	0	1	1	0	6	5Tank&StreamOnly
176	0	0	1	1	0	6	5Tank&StreamOnly
177	0	0	1	1	0	6	5Tank&StreamOnly
178	0	0	1	1	0	6	5Tank&StreamOnly
179	0	0	1	1	0	6	5Tank&StreamOnly
180	0	1	0	1	0	5	6Spring&StreamOnly
